# Supplementary material for: Macroalgae-Inspired Brominated Chalcones as Cosmetic Ingredients with the Potential to Target Skin Inflammaging
Source: Mar Drugs. 2025 Jul 2;23(7):278. doi: 10.3390/md23070278 (PMC12299847; doi:10.3390/md23070278)
Supplement: Supplementary file 1 [file marinedrugs-23-00278-s001.zip]

Archive with 1 entries (1 files):
- marinedrugs-3724723-supplementary.pdf
